# Supplementary material for: Autophagy Impairment Is Associated With Increased Inflammasome Activation and Reversal Reaction Development in Multibacillary Leprosy
Source: Front Immunol. 2018 Jun 4;9:1223. doi: 10.3389/fimmu.2018.01223 (PMC5994478; doi:10.3389/fimmu.2018.01223)
Supplement: Supplementary file 4 [file table_2.XLSX]

## Sheet: Upregulated in WR
Supplementary materials.
Supplementary Table 2. Innate and adaptative immunity pathways gene expression analysis in WR and T1R multibacillary skin lesions. The upregulated genes in lesions of multibacillary that did not develop reactional episodes (WR) are shown.
Gene Symbol	Gene Name	logFC	P value
CAMP	Cathelicidin antimicrobial peptide	5.10282	0.108817
TLR8	Toll like receptor 8	4.79395	0.147837
IKBKB	Inhibitor of nuclear factor kappa B kinase subunit beta	3.99985	0.261897
TGFB1	Transforming growth factor beta 1	3.97302	0.192956
CXCR4	C-X-C motif chemokine receptor 4	3.4072	0.223889
LBP	Lipopolysaccharide binding protein	3.06854	0.335858
PGLYRP3	Peptidoglycan recognition protein 3	3.05414	0.338181
FN1	Fibronectin 1	3.05316	0.334902
NOS2	Nitric oxide synthase 2	2.93079	0.358589
MYD88	Myeloid differentiation primary response 88	2.31815	0.420711
NFKB2	Nuclear factor kappa B subunit 2	2.30992	0.398478
CHUK	Conserved helix-loop-helix ubiquitous kinase	2.27257	0.388267
SFTPD	Surfactant protein D	2.17173	0.446157
COLEC12	Collectin subfamily member 12	2.10315	0.432813
C5	Complement C5	2.02436	0.448745
ADORA2A	Adenosine A2a receptor	2.00776	0.536343
IL1RL2	Interleukin 1 receptor like 2	1.99942	0.525365
CASP4	Caspase 4	1.97819	0.620077
SERPINE1	Serpin family E member 1	1.94571	0.657015
IFNGR1	Interferon gamma receptor 1	1.73465	0.534908
IL1R1	Interleukin 1 receptor type 1	1.63421	0.547214
LTF	Lactotransferrin	1.53597	0.635342
CYBB	Cytochrome b-245 beta chain	1.45484	0.58298
TNFRSF1A	TNF receptor superfamily member 1A	1.36434	0.644647
CCR3	C-C motif chemokine receptor 3	1.33534	0.727876
IL1B	Interleukin 1 beta	1.28059	0.728089
TLR3	Toll like receptor 3	1.20328	0.661319
PTAFR	Platelet activating factor receptor	1.07992	0.706877
MAPK14	Mitogen-activated protein kinase 14	0.98132	0.730577
PGLYRP2	Peptidoglycan recognition protein 2	0.913358	0.750121
NCF4	Neutrophil cytosolic factor 4	0.892933	0.750441
TREM1	Triggering receptor expressed on myeloid cells 1	0.8507	0.760315
IL2	Interleukin 2	0.80857	0.813812
IL4	Interleukin 4	0.718407	0.827366
TRAF6	TNF receptor associated factor 6	0.700304	0.807934
IL10	Interleukin 10	0.632523	0.827834
MIF	Macrophage migration inhibitory factor	0.5156	0.882582
IL1A	Interleukin 1 alpha	0.347413	0.917092
IL1F10	Interleukin 1 family member 10	0.256151	0.924201
TNF	Tumor necrosis factor	0.241019	0.927539
S100A12	S100 calcium binding protein A12	0.114923	0.965749
TLR4	Toll like receptor 4	0.0047094	0.998661

## Sheet: Upregulated in T1R
Supplementary materials.
Supplementary table 2. Innate and adaptative immunity pathways gene expression analysis in WR and T1R multibacillary skin lesions. The upregulated genes in lesions of multibacillary that developed reversal reaction (T1R) are shown.
Gene Symbol	Gene Name	logFC	P value
TLR2	Toll like receptor 2	8.25667	0.0199762
IL1RAP	Interleukin 1 receptor accessory protein	4.09649	0.161725
CRP	C-reactive protein	3.88429	0.220046
DEFB4A	Defensin beta 4A	3.38146	0.307726
IL36G	Interleukin 36 gamma	3.18049	0.372912
HMOX1	Heme oxygenase 1	3.1607	0.23901
PROC	Protein C, inactivator of coagulation factors Va and VIIIa	3.13561	0.361848
IL36RN	Interleukin 36 receptor antagonist	3.06196	0.349024
IL6	Interleukin 6	3.0453	0.295516
LYZ	Lysozyme	2.95425	0.263717
IL36B	Interleukin 36 beta	2.90902	0.486428
SERPINA1	Serpin family A member 1	2.89456	0.287415
PGLYRP1	Peptidoglycan recognition protein 1	2.64425	0.393438
TLR10	Toll like receptor 10	2.56594	0.364872
TLR1	Toll like receptor 1	2.48711	0.422861
TLR9	Toll like receptor 9	2.07932	0.510332
IRF1	Interferon regulatory factor 1	1.99763	0.453476
IFNG	Interferon gamma	1.758	0.54253
IFNA1	Interferon alpha 1	1.72598	0.561628
IL1RAPL2	Interleukin 1 receptor accessory protein like 2	1.67043	0.578789
TLR6	Toll like receptor 6	1.66033	0.580211
LY96	Lymphocyte antigen 96	1.59064	0.603265
IFNB1	Interferon beta 1	1.55663	0.626071
PPBP	Pro-platelet basic protein	1.35265	0.677602
IL37	Interleukin 37	1.08593	0.758569
CD14	CD14 molecule	1.00508	0.720248
NFKB1	Nuclear factor kappa B subunit 1	0.909015	0.752783
CXCL8	C-X-C motif chemokine ligand 8 (IL-8)	0.788805	0.81654
IRAK1	Interleukin 1 receptor associated kinase 1	0.659513	0.803748
CASP1	Caspase 1	0.653077	0.821103
CCL2	C-C motif chemokine ligand 2	0.65264	0.838283
CD55	CD55 molecule (Cromer blood group)	0.513207	0.854517
IL12RB2	Interleukin 12 receptor subunit beta 2	0.457447	0.872748
TOLLIP	Toll interacting protein	0.452535	0.869763
MAPK8	Mitogen-activated protein kinase 8	0.310196	0.923851
NLRC4	NLR family CARD domain containing 4	0.184035	0.944266
NFKBIA	NFKB inhibitor alpha	0.167063	0.954421
C8A	Complement C8 alpha chain	0.0536737	0.988162
CD1D	CD1d molecule	0.0536737	0.988162
DMBT1	Deleted in malignant brain tumors 1	0.0536737	0.988162
IFNGR2	Interferon gamma receptor 2	0.0536737	0.988162
IL1RN	Interleukin 1 receptor antagonist	0.0536737	0.988162
IL36A	Interleukin 36 alpha	0.0536737	0.988162
IRAK2	Interleukin 1 receptor associated kinase 2	0.0536737	0.988162
LALBA	Lactalbumin alpha	0.0536737	0.988162
IL1R2	Interleukin 1 receptor type 2	0.000881989	0.999794
