# Supplementary material for: Autophagy Impairment Is Associated With Increased Inflammasome Activation and Reversal Reaction Development in Multibacillary Leprosy
Source: Front Immunol. 2018 Jun 4;9:1223. doi: 10.3389/fimmu.2018.01223 (PMC5994478; doi:10.3389/fimmu.2018.01223)
Supplement: Supplementary file 5 [file table_3.XLSX]

## Sheet: Upregulated in WR
Supplementary materials.
Supplementary table 3. Autophagy pathway gene expression analysis in WR and T1R multibacillary skin lesions. The upregulated genes in lesions of multibacillary that did not develop reactional episodes (WR) are shown.
Gene Symbol	Gene Name	Category	logFC	P value
FRS3	Fibroblast growth factor receptor substrate 3	Autophagy Regulators	16.6413	0.0081019
GPSM3	G-protein signaling modulator 3	Autophagy Regulators	14.8341	0.0181837
SEC24C	SEC24 homolog C, COPII coat complex component	Autophagy Regulators	14.4863	0.0210681
LETM1	Leucine zipper and EF-hand containing transmembrane protein 1	Autophagy Regulators	13.2569	0.0346987
LAMP2	Lysosomal associated membrane protein 2	Lysosome	12.6977	0.04306
ULK4	Unc-51 like kinase 4	Autophagy	12.5703	0.0451874
APOL1	Apolipoprotein L1	Autophagy Regulators	12.5622	0.045325
HSPA5	Heat shock protein family A (Hsp70) member 5	Autophagy Regulators	12.555	0.0454482
EPS15L1	Epidermal growth factor receptor pathway substrate 15-like1	Autophagy Regulators	12.0771	0.0542779
SEC23B	SEC23 homolog B, coat complex II component	Autophagy Regulators	11.9618	0.0566118
ATF4	Activating transcription factor 4	Autophagy Regulators	11.6495	0.0633559
SEC24A	SEC24 homolog A, COPII coat complex component	Autophagy Regulators	11.1232	0.076218
FKBP15	FK506 binding protein 15	Autophagy Regulators	10.7751	0.0858442
BAX	BCL2-associated X protein	Autophagy Regulators	10.6265	0.0902455
ULK1	Unc-51 like autophagy activating kinase 1	Autophagy	10.5447	0.0927438
MTOR	mechanistic target of rapamycin	Autophagy Regulators	10.2286	0.102925
GFI1B	Growth factor independent 1B transcription repressor	Autophagy Regulators	10.0723	0.10828
HIF1A	Hypoxia inducible factor 1 alpha subunit	Autophagy Regulators	8.7454	0.163067
ULK3	Unc-51 like kinase 3	Autophagy	8.57067	0.171622
DDIT3	DNA damage inducible transcript 3	Autophagy Regulators	8.29687	0.185698
BCL2L1	BCL2 like 1 (Bcl-xL)	Autophagy Regulators	8.2798	0.186603
SEC24D	SEC24 homolog D, COPII coat complex component	Autophagy Regulators	8.23247	0.18913
ATG4A	Autophagy related 4A cysteine peptidase	Autophagy	8.19827	0.190971
ATG2A	Autophagy related 2A	Autophagy	8.18787	0.191534
WIPI1	WD repeat domain, phosphoinositide interacting 1	Autophagy	7.99613	0.202125
EIF4EBP1	Eukaryotic translation initiation factor 4E binding protein 1	Autophagy Regulators	7.40187	0.237661
ATG16L2	Autophagy related 16 like 2	Autophagy	7.336	0.241856
ULK2	Unc-51 like autophagy activating kinase 2	Autophagy	6.47033	0.301883
GNAI3	G protein subunit alpha i3	Autophagy Regulators	6.1958	0.322839
ATG7	Autophagy related 7	Autophagy	6.18633	0.323578
PIK3R4	Phosphoinositide-3-kinase regulatory subunit 4	Autophagy	6.0668	0.333007
ATG9A	Autophagy related 9A	Autophagy	6.0398	0.335161
PPM1K	Protein phosphatase, Mg2+/Mn2+ dependent 1K	Autophagy Regulators	6.0358	0.335481
DRAM1	DNA damage regulated autophagy modulator 1	Autophagy Regulators	5.98693	0.339405
DRAM1	DNA damage regulated autophagy modulator 1	Lysosomal Regulators	5.98693	0.339405
SEC16A	SEC16 homolog A, endoplasmic reticulum export factor	Autophagy Regulators	5.8616	0.349603
ATG12	Autophagy related 12	Autophagy	5.40693	0.388215
SEC23A	SEC23 homolog A, coat complex II component	Autophagy Regulators	5.37413	0.391098
LAMP1	Lysosomal associated membrane protein 1	Lysosome	5.3696	0.391497
PIK3C3	Phosphatidylinositol 3-kinase catalytic subunit type 3	Autophagy	5.22273	0.404572
ATG16L1	Autophagy related 16 like 1	Autophagy	5.1956	0.407016
RASD1	Ras related dexamethasone induced 1	Autophagy Regulators	5.1898	0.40754
TP73	Tumor protein p73	Autophagy Regulators	5.08647	0.416935
ATG2B	Autophagy related 2B	Autophagy	4.69847	0.453337
EIF4G1	Eukaryotic translation initiation factor 4 gamma 1	Autophagy Regulators	4.53213	0.469477
SNX30	Sorting nexin family member 30 (ATG24A)	Autophagy Regulators	4.5192	0.470745
SQSTM1	Sequestosome 1 (p62)	Autophagy Regulators	4.49307	0.473313
ATG4B	Autophagy related 4B cysteine peptidase	Autophagy	4.44867	0.477694
GPSM1	G-protein signaling modulator 1	Autophagy Regulators	4.41967	0.480568
AMBRA1	Autophagy/beclin-1 regulator 1	Autophagy Regulators	4.23853	0.498727
WIPI2	WD repeat domain, phosphoinositide interacting 2	Autophagy	4.11567	0.511251
RPTOR	Regulatory associated protein of MTOR complex 1	Autophagy Regulators	3.9942	0.523791
ATG10	Autophagy related 10	Autophagy	3.80107	0.544052
SH3GLB1	SH3-domain GRB2 like endophilin B1	Autophagy Regulators	3.78107	0.546172
TP53	Tumor protein p53	Autophagy Regulators	3.61	0.564473
SEC24B	SEC24 homolog B, COPII coat complex component	Autophagy Regulators	3.5726	0.568513
RB1CC1	RB1 inducible coiled-coil 1	Autophagy	3.2082	0.608585
FRS2	Fibroblast growth factor receptor substrate 2 (FRS2alpha)	Autophagy Regulators	2.3614	0.706212
UVRAG	UV radiation resistance associated gene	Autophagy Regulators	2.24207	0.720417
TPR	Translocated promoter region, nuclear basket protein	Autophagy Regulators	2.1594	0.730314
LETM2	Leucine zipper and EF-hand containing transmembrane protein 2	Autophagy Regulators	1.97233	0.752876
MAP1LC3A	Microtubule associated protein 1 light chain 3 alpha	Autophagy	1.7904	0.775025
BNIP3	BCL2/adenovirus E1B 19kDa interacting protein 3	Autophagy Regulators	1.5406	0.805733
AKTIS1	AKT1 substrate 1 (proline rich)	Autophagy Regulators	1.29807	0.835839
GABARAPL1	GABA type A receptor associated protein like 1	Autophagy	1.18107	0.850451
RICTOR	RPTOR independent companion of MTOR complex 2	Autophagy Regulators	1.1282	0.857072
RGS19	Regulator of G-protein signaling 19	Autophagy Regulators	1.0652	0.864974
MCL1	Myeloid cell leukemia 1	Autophagy Regulators	1.0574	0.865953
BCL2	B-cell CLL/lymphoma 2	Autophagy Regulators	0.753	0.904318
MAP1LC3C	Microtubule associated protein 1 light chain 3 gamma	Autophagy	0.3944	0.949797
GABARAPL2	GABA type A receptor associated protein like 2	Autophagy	0.3654	0.953484
BECN1	Beclin 1, autophagy-related	Autophagy	0.163533	0.979172

## Sheet: Upregulated in T1R
Supplementary materials.
Supplementary Table 3. Autophagy pathway gene expression analysis in WR and T1R multibacillary skin lesions. The upregulated genes in lesions of multibacillary that developed reversal reaction (T1R) are shown.
Gene Symbol	Gene Name	Category	logFC	P value
MLST8	MTOR associated protein, LST8 homolog	Autophagy Regulators	12.9591	0.0389589
WDR45B	WD repeat domain 45B	Autophagy	4.55113	0.467617
LAMP3	Lysosomal associated membrane protein 3	Lysosomal Regulators	4.14853	0.507885
ATG4D	ATG4 autophagy related 4 homolog D (S. cerevisiae)	Autophagy	3.84887	0.539001
ATG5	Autophagy related 5	Autophagy	3.61427	0.564013
GABARAP	GABA type A receptor-associated protein	Lysosomal Regulators	3.40233	0.587079
GABARAP	GABA type A receptor-associated protein	Autophagy	3.40233	0.587079
BIRC5	Baculoviral IAP repeat containing 5	Autophagy Regulators	2.78153	0.65704
MAP1LC3B2	Microtubule associated protein 1 light chain 3 beta 2	Autophagy	2.20693	0.724617
SH3GLB2	SH3-domain GRB2-like endophilin B2	Autophagy Regulators	1.75087	0.779862
BECN2	Beclin 2	Autophagy	1.53773	0.806087
ATG4C	Autophagy related 4C cysteine peptidase	Autophagy	1.19107	0.8492
ATG14	Autophagy related 14	Autophagy	1.09953	0.860665
MAP1LC3B	Microtubule associated protein 1 light chain 3 gamma	Autophagy	0.973867	0.876454
GPSM2	G-protein signaling modulator 2	Autophagy Regulators	0.750733	0.904605
SEC16B	SEC16 homolog B, endoplasmic reticulum export factor	Autophagy Regulators	0.597333	0.92403
ATG3	Autophagy related 3	Autophagy	0.2118	0.973027
EIF4EBP2	Eukaryotic translation initiation factor 4E binding protein 2	Autophagy Regulators	0.0894	0.988613
